# Supplementary material for: Response Predictive Markers and Synergistic Agents for Drug Repositioning of Statins in Ovarian Cancer
Source: Pharmaceuticals (Basel). 2022 Jan 21;15(2):124. doi: 10.3390/ph15020124 (PMC8880614; doi:10.3390/ph15020124)
Supplement: Supplementary file 1 [file pharmaceuticals-15-00124-s001.zip]

Archive with 2 entries (2 files):
- pharmaceuticals-1474774-supplementary/Table S1.pdf
- pharmaceuticals-1474774-supplementary/Table S2.pdf
